# Supplementary material for: Physiological Importance of Molybdate Transporter Family 1 in Feeding the Molybdenum Cofactor Biosynthesis Pathway in Arabidopsis thaliana
Source: Molecules. 2022 May 15;27(10):3158. doi: 10.3390/molecules27103158 (PMC9147641; doi:10.3390/molecules27103158)
Supplement: Supplementary file 1 [file molecules-27-03158-s001.zip]

Archive with 1 entries (1 files):
- molecules-1674487-supplementary.pdf
